# Supplementary material for: Variable osteogenic performance of MC3T3-E1 subclones impacts their utility as models of osteoblast biology
Source: Sci Rep. 2019 Jun 5;9:8299. doi: 10.1038/s41598-019-44575-8 (PMC6549152; doi:10.1038/s41598-019-44575-8)
Supplement: Supplementary file 2 — Table S1 [file 41598_2019_44575_MOESM2_ESM.xlsx]

## Sheet: Sheet1
PCR Array Catalog #:		PAMM-026Z			Calvarial Osteoblasts				MC3T3-E1 subclone 4				MC3T3-E1 subclone 14				MC3T3-E1 subclone 24
					2^(-Avg.(Delta(Ct))		Fold Reg.	p-value	2^(-Avg.(Delta(Ct))		Fold Reg.	p-value	2^(-Avg.(Delta(Ct))		Fold Reg.	p-value	2^(-Avg.(Delta(Ct))		Fold Reg.	p-value
Position	Unigene	Refseq	Symbol	Description	Control	Differentiation	Diff./Cont.	p<0.05	Control	Differentiation	Diff./Cont.	p<0.05	Control	Differentiation	Diff./Cont.	p<0.05	Control	Differentiation	Diff./Cont.	p<0.05
A01	Mm.689	NM_007394	Acvr1	Activin A receptor, type 1	0.038318	0.040885	1.067	0.581022	0.121649	0.062636	-1.9422	0.203854	0.117382	0.045801	-2.5628	0.127937	0.073514	0.048585	-1.5131	0.287638
A02	Mm.197554	NM_013465	Ahsg	Alpha-2-HS-glycoprotein	6.3e-05	0.000236	3.7327	0.00371	3.7e-05	0.000224	6.0867	0.362073	2.3e-05	2.1e-05	-1.1207	0.895383	4.8e-05	3.4e-05	-1.4085	0.309098
A03	Mm.288186	NM_007431	Alpl	Alkaline phosphatase, liver/bone/kidney	0.045149	0.018724	-2.4113	0.425372	0.011392	5.2e-05	-217.419	0.369505	0.002582	0.004759	1.8433	0.380301	0.000503	0.011049	21.9452	0.32444
A04	Mm.1620	NM_009673	Anxa5	Annexin A5	0.885255	1.31437	1.4847	0.000727	0.993641	1.09414	1.1011	0.978322	1.72024	1.0127	-1.6987	0.333378	0.841382	1.23685	1.47	0.137037
A05	Mm.389459	NM_007541	Bglap	Bone gamma carboxyglutamate protein	0.548729	0.691455	1.2601	0.016693	0.081004	1.76924	21.8415	0.031935	0.093814	0.112776	1.2021	0.85994	0.14202	1.11729	7.8671	0.038996
A06	Mm.2608	NM_007542	Bgn	Biglycan	1.13879	0.681936	-1.6699	0.055234	5.06583	0.054276	-93.3343	0.243607	4.60312	2.21126	-2.0817	0.326678	3.76026	3.34035	-1.1257	0.299186
A07	Mm.27757	NM_009755	Bmp1	Bone morphogenetic protein 1	0.066102	0.02986	-2.2137	0.146679	0.048165	0.04791	-1.0053	0.871002	0.036045	0.00477	-7.5566	0.079882	0.040973	0.008749	-4.6832	0.313181
A08	Mm.103205	NM_007553	Bmp2	Bone morphogenetic protein 2	0.005979	0.064751	10.8294	0.373623	1.6e-05	1.4e-05	-1.1873	0.544254	1.3e-05	8e-06	-1.5274	0.391415	0.000306	1.1e-05	-26.6765	0.373878
A09	Mm.209571	NM_173404	Bmp3	Bone morphogenetic protein 3	0.013392	0.007112	-1.8831	0.92236	0.000438	1.6e-05	-26.6797	0.37388	1.3e-05	3.2e-05	2.4661	0.403544	1.5e-05	0.000373	25.4425	0.373913
A10	Mm.6813	NM_007554	Bmp4	Bone morphogenetic protein 4	0.040785	0.00338	-12.0681	0.294917	0.078789	0.227372	2.8859	0.283432	0.02738	0.055355	2.0217	0.703802	0.023642	0.124712	5.275	0.241326
A11	Mm.428950	NM_007555	Bmp5	Bone morphogenetic protein 5	0.011767	0.013739	1.1676	0.049965	1.6e-05	1.4e-05	-1.1955	0.534118	1.6e-05	8e-06	-1.9111	0.220726	1.3e-05	1.1e-05	-1.1309	0.382873
A12	Mm.385759	NM_007556	Bmp6	Bone morphogenetic protein 6	0.000265	0.019519	73.5274	0.373901	1.9e-05	0.001328	68.7044	0.373867	0.000177	2.6e-05	-6.6857	0.371475	0.003024	0.000451	-6.7	0.374065
B01	Mm.595	NM_007557	Bmp7	Bone morphogenetic protein 7	0.000247	0.000106	-2.3291	0.105409	1.6e-05	5.1e-05	3.1434	0.382605	0.000981	9e-06	-106.478	0.373897	1.5e-05	0.000647	42.8879	0.373903
B02	Mm.237825	NM_009758	Bmpr1a	Bone morphogenetic protein receptor, type 1A	0.024817	0.031709	1.2777	0.11322	0.047392	0.065902	1.3906	0.424191	0.053882	0.052249	-1.0313	0.839836	0.07267	0.067296	-1.0799	0.497166
B03	Mm.39089	NM_007560	Bmpr1b	Bone morphogenetic protein receptor, type 1B	0.000613	0.000375	-1.6318	0.231638	1.6e-05	1.5e-05	-1.1052	0.687006	1.7e-05	1e-05	-1.7914	0.263844	1.4e-05	2e-05	1.4974	0.359921
B04	Mm.7106	NM_007561	Bmpr2	Bone morphogenic protein receptor, type II (serine/threonine kinase)	0.066561	0.068127	1.0235	0.832454	0.172038	0.116882	-1.4719	0.336179	0.100315	0.060435	-1.6599	0.230503	0.102771	0.100365	-1.024	0.780523
B05	Mm.18628	NM_007643	Cd36	CD36 antigen	0.031631	0.032004	1.0118	0.92735	1.6e-05	1.4e-05	-1.1873	0.544254	1.8e-05	1.7e-05	-1.0926	0.965225	1.3e-05	1.2e-05	-1.1076	0.405894
B06	Mm.460482	NM_009866	Cdh11	Cadherin 11	0.137818	0.391669	2.8419	0.000166	0.825952	0.44027	-1.876	0.167173	0.728303	0.531523	-1.3702	0.342912	0.624526	0.365177	-1.7102	0.025136
B07	Mm.20457	NM_009893	Chrd	Chordin	0.002005	0.003597	1.7945	0.001884	0.010079	0.015951	1.5826	0.022486	0.008584	0.005805	-1.4788	0.366486	0.005696	0.004732	-1.2037	0.577789
B08	Mm.443177	NM_009925	Col10a1	Collagen, type X, alpha 1	0.010362	0.001203	-8.6126	3.3e-05	0.000201	0.000305	1.5217	0.456914	0.000294	0.000277	-1.0603	0.700222	0.000231	0.000546	2.3661	0.351409
B09	Mm.297859	NM_181277	Col14a1	Collagen, type XIV, alpha 1	0.003249	0.002796	-1.1619	0.389689	0.000181	0.000157	-1.1522	0.571596	9.6e-05	6.6e-05	-1.4483	0.307735	9.5e-05	8.9e-05	-1.0699	0.815512
B10	Mm.277735	NM_007742	Col1a1	Collagen, type I, alpha 1	4.58683	0.989228	-4.6368	0.003128	17.804	27.9827	1.5717	0.627276	6.52485	4.7619	-1.3702	0.36067	14.1969	15.5266	1.0937	0.885557
B11	Mm.277792	NM_007743	Col1a2	Collagen, type I, alpha 2	12.1047	4.49309	-2.6941	0.007515	37.1201	44.4197	1.1966	0.834297	14.4795	10.9906	-1.3174	0.453625	25.8872	28.0514	1.0836	0.721028
B12	Mm.2423	NM_031163	Col2a1	Collagen, type II, alpha 1	0.001488	0.000456	-3.2636	0.23236	0.004868	0.015337	3.1507	0.500174	0.000868	0.058108	66.9769	0.051099	0.019881	0.817902	41.1409	2e-05
C01	Mm.249555	NM_009930	Col3a1	Collagen, type III, alpha 1	2.42418	2.53334	1.045	0.519759	12.1605	4.84488	-2.51	0.152142	2.99512	2.56366	-1.1683	0.563717	5.54364	4.01853	-1.3795	0.245814
C02	Mm.738	NM_009931	Col4a1	Collagen, type IV, alpha 1	0.138136	0.379203	2.7451	0.002156	0.171641	0.119614	-1.435	0.318604	0.33664	0.24455	-1.3766	0.345678	0.280778	0.167628	-1.675	0.704904
C03	Mm.7281	NM_015734	Col5a1	Collagen, type V, alpha 1	0.433518	0.247879	-1.7489	0.304416	1.71412	1.84011	1.0735	0.700401	0.828905	0.546466	-1.5168	0.375077	1.79938	1.28343	-1.402	0.737913
C04	Mm.45071	NM_016685	Comp	Cartilage oligomeric matrix protein	0.022161	0.033828	1.5265	0.025641	0.002676	0.002518	-1.0627	0.619319	0.001253	0.000755	-1.6599	0.156211	0.002434	0.004843	1.9896	0.031682
C05	Mm.795	NM_007778	Csf1	Colony stimulating factor 1 (macrophage)	0.082899	0.10715	1.2925	0.077423	0.030837	0.10012	3.2468	0.060353	0.161091	0.081798	-1.9694	0.205524	0.084056	0.20166	2.3991	0.000408
C06	Mm.4922	NM_009969	Csf2	Colony stimulating factor 2 (granulocyte-macrophage)	0.003067	0.003548	1.1569	0.662604	0.005657	0.007305	1.2915	0.947401	0.006704	0.003118	-2.1501	0.294088	0.009	0.00455	-1.9782	0.129837
C07	Mm.1238	NM_009971	Csf3	Colony stimulating factor 3 (granulocyte)	1.7e-05	2e-05	1.1866	0.678866	4.1e-05	2.7e-05	-1.5273	0.360131	2.6e-05	2e-05	-1.2814	0.516376	8.8e-05	0.002202	24.9189	0.37391
C08	Mm.272085	NM_007802	Ctsk	Cathepsin K	0.130082	0.564238	4.3375	0.364046	0.008	0.221155	27.646	0.098985	0.064971	0.079011	1.2161	0.916642	0.130083	0.182167	1.4004	0.04963
C09	Mm.4873	NM_198854	Dlx5	Distal-less homeobox 5	0.004801	0.004501	-1.0667	0.549388	0.063115	0.106073	1.6806	0.057011	0.051211	0.038425	-1.3328	0.437117	0.054065	0.084592	1.5646	0.012095
C10	Mm.252481	NM_010113	Egf	Epidermal growth factor	0.000355	0.000269	-1.3193	0.190784	0.001624	0.000825	-1.9693	0.190134	0.001134	0.000607	-1.8675	0.316895	0.001272	0.000795	-1.5994	0.126086
C11	Mm.241282	NM_010197	Fgf1	Fibroblast growth factor 1	0.003647	0.000719	-5.074	0.934369	2.1e-05	1.7e-05	-1.2463	0.617362	0.000693	0.000563	-1.2321	0.480386	1.8e-05	2.8e-05	1.5719	0.468906
C12	Mm.473689	NM_008006	Fgf2	Fibroblast growth factor 2	0.011158	0.017511	1.5694	0.030387	0.168497	0.015695	-10.7356	0.375946	0.011459	0.006222	-1.8417	0.090186	0.037703	0.003747	-10.0619	0.371157
D01	Mm.265716	NM_010206	Fgfr1	Fibroblast growth factor receptor 1	0.086021	0.105188	1.2228	0.218541	0.477685	0.245387	-1.9467	0.177746	0.22468	0.161716	-1.3893	0.372331	0.352127	0.190342	-1.85	0.06742
D02	Mm.16340	NM_010207	Fgfr2	Fibroblast growth factor receptor 2	0.014353	0.082529	5.7499	0.055315	0.210827	0.166446	-1.2666	0.646872	0.079804	0.161716	2.0264	0.570742	0.2731	0.258219	-1.0576	0.638135
D03	Mm.389712	NM_010228	Flt1	FMS-like tyrosine kinase 1	0.000216	0.001016	4.7029	0.000167	0.010852	0.010621	-1.0217	0.902388	0.019905	0.012764	-1.5595	0.300221	0.015706	0.01354	-1.16	0.349823
D04	Mm.193099	NM_010233	Fn1	Fibronectin 1	1.84997	0.626061	-2.9549	0.003967	0.131895	6.52719	49.4877	0.787096	5.3987	3.58392	-1.5064	0.334665	12.9735	9.16838	-1.415	0.070349
D05	Mm.432071	NM_145741	Gdf10	Growth differentiation factor 10	0.000412	0.004028	9.7825	0.000427	3.1e-05	2.1e-05	-1.455	0.440838	2.3e-05	1.8e-05	-1.3266	0.539742	3.6e-05	1.7e-05	-2.1153	0.074899
D06	Mm.391450	NM_010296	Gli1	GLI-Kruppel family member GLI1	0.000147	0.000514	3.5069	0.017169	0.00068	0.000742	1.091	0.72352	0.000409	0.000182	-2.2466	0.142852	0.000696	0.000565	-1.2319	0.540205
D07	Mm.435508	NM_010493	Icam1	Intercellular adhesion molecule 1	0.012996	0.007112	-1.8274	0.011143	0.000174	0.000284	1.6347	0.326766	0.000497	0.000551	1.1087	0.811995	0.000473	0.000139	-3.4046	0.112741
D08	Mm.268521	NM_010512	Igf1	Insulin-like growth factor 1	0.366232	0.115907	-3.1597	0.001999	0.194449	0.05645	-3.4446	0.014923	0.721603	0.452149	-1.5959	0.323852	0.251303	0.062935	-3.9931	0.003723
D09	Mm.275742	NM_010513	Igf1r	Insulin-like growth factor I receptor	0.010802	0.01273	1.1784	0.702286	0.000432	0.020097	46.4948	0.944215	0.078888	0.037461	-2.1059	0.241808	0.128588	0.029564	-4.3495	0.375016
D10	Mm.439736	NM_010544	Ihh	Indian hedgehog	0.000151	8.7e-05	-1.7328	0.93607	0.000149	0.000183	1.2303	0.823287	4.9e-05	3.5e-05	-1.4055	0.44353	0.000162	0.000398	2.4609	0.040654
D11	Mm.5007	NM_008396	Itga2	Integrin alpha 2	0.000578	0.000354	-1.6318	0.038416	0.000331	0.000593	1.7929	0.054586	0.001668	0.001485	-1.1233	0.717531	0.001115	0.001331	1.194	0.370341
D12	Mm.26646	NM_010575	Itga2b	Integrin alpha 2b	0.00029	8.4e-05	-3.4656	0.206811	0.003514	0.002686	-1.3083	0.339795	0.00569	0.003389	-1.6792	0.297871	0.002822	0.002699	-1.0455	0.830813
E01	Mm.57035	NM_013565	Itga3	Integrin alpha 3	0.002713	0.003249	1.1977	0.204203	0.024702	0.021243	-1.1629	0.539112	0.020559	0.016687	-1.2321	0.542419	0.017835	0.023035	1.2916	0.240812
E02	Mm.262106	NM_008401	Itgam	Integrin alpha M	0.065041	0.006162	-10.5545	0.000782	2.4e-05	1.4e-05	-1.6407	0.259379	1.6e-05	1e-05	-1.5703	0.403111	1.9e-05	1.3e-05	-1.5271	0.093987
E03	Mm.227	NM_008402	Itgav	Integrin alpha V	0.08926	0.060136	-1.4843	0.023883	0.246125	0.157104	-1.5666	0.19957	0.277895	0.166647	-1.6676	0.311577	0.164273	0.123279	-1.3325	0.069429
E04	Mm.263396	NM_010578	Itgb1	Integrin beta 1 (fibronectin receptor beta)	0.729088	0.751429	1.0306	0.765505	1.02868	1.26266	1.2275	0.467867	0.886348	0.545205	-1.6257	0.365548	0.879141	1.18646	1.3496	0.293341
E05	Mm.14126	NM_019471	Mmp10	Matrix metallopeptidase 10	0.000986	0.003837	3.8912	0.000297	1.6e-05	1.5e-05	-1.1129	0.676846	2.4e-05	1.4e-05	-1.6257	0.558401	1.3e-05	1.4e-05	1.0836	0.501331
E06	Mm.29564	NM_008610	Mmp2	Matrix metallopeptidase 2	0.239401	0.141386	-1.6932	0.033234	1.24614	1.00681	-1.2377	0.390239	0.846322	0.776399	-1.0901	0.566867	1.35739	0.92445	-1.4683	2e-06
E07	Mm.16415	NM_008611	Mmp8	Matrix metallopeptidase 8	0.002508	0.001278	-1.9631	0.001561	2.1e-05	3.9e-05	1.8222	0.062328	1.6e-05	1.4e-05	-1.2039	0.554553	3.3e-05	1.8e-05	-1.8287	0.265597
E08	Mm.4406	NM_013599	Mmp9	Matrix metallopeptidase 9	0.000132	7.3e-05	-1.8022	0.017335	0.003379	0.003852	1.14	0.517142	0.110793	0.085864	-1.2903	0.51387	0.019973	0.024293	1.2163	0.266864
E09	Mm.256765	NM_008689	Nfkb1	Nuclear factor of kappa light polypeptide gene enhancer in B-cells 1, p105	0.042713	0.036593	-1.1673	0.049276	0.101353	0.071783	-1.4119	0.191747	0.125226	0.084878	-1.4754	0.395141	0.110402	0.091717	-1.2037	0.197382
E10	Mm.135266	NM_008711	Nog	Noggin	0.001295	0.002052	1.584	0.028377	0.004367	0.001086	-4.0213	0.0004	0.000246	0.000155	-1.5886	0.361396	0.000376	0.00026	-1.4448	0.258955
E11	Mm.2675	NM_008808	Pdgfa	Platelet derived growth factor, alpha	0.026908	0.055464	2.0613	0.376929	0.071833	0.086557	1.205	0.45376	0.041309	0.02483	-1.6637	0.350885	0.095888	0.06308	-1.5201	0.30664
E12	Mm.2529	NM_011077	Phex	Phosphate regulating gene with homologies to endopeptidases on the X chromosome (hypophosphatemia, vitamin D resistant rickets)	0.00417	0.000783	-5.3263	0.00321	0.001322	0.007221	5.4604	0.008978	0.004372	0.002115	-2.0673	0.078393	0.000881	0.010746	12.203	0.000846
F01	Mm.391013	NM_009820	Runx2	Runt related transcription factor 2	0.025164	0.022422	-1.1223	0.222707	0.243861	0.23215	-1.0504	0.706595	0.157048	0.099548	-1.5776	0.226092	0.263797	0.231112	-1.1414	0.394231
F02	Mm.22708	NM_009825	Serpinh1	Serine (or cysteine) peptidase inhibitor, clade H, member 1	0.182694	0.111443	-1.6393	0.314784	0.577328	0.124406	-4.6407	0.318268	0.157775	0.266376	1.6883	0.48142	0.010483	0.498846	47.5871	0.196201
F03	Mm.223717	NM_008539	Smad1	MAD homolog 1 (Drosophila)	0.016717	0.015279	-1.0941	0.264669	0.060404	0.043179	-1.3989	0.284697	0.039171	0.021516	-1.8206	0.311226	0.106888	0.051594	-2.0717	0.278421
F04	Mm.152699	NM_010754	Smad2	MAD homolog 2 (Drosophila)	0.026476	0.027668	1.045	0.677217	0.061106	0.054528	-1.1206	0.492988	0.054634	0.032687	-1.6714	0.298019	0.012495	0.051713	4.1387	0.428434
F05	Mm.7320	NM_016769	Smad3	MAD homolog 3 (Drosophila)	0.007516	0.006277	-1.1973	0.468607	0.034533	0.034669	1.0039	0.89436	0.033631	0.017968	-1.8718	0.146087	0.046633	0.032652	-1.4282	0.169507
F06	Mm.100399	NM_008540	Smad4	MAD homolog 4 (Drosophila)	0.055073	0.056499	1.0259	0.7827	0.082515	0.133953	1.6234	0.186077	0.112081	0.071209	-1.574	0.347558	0.13467	0.137103	1.0181	0.969913
F07	Mm.272920	NM_008541	Smad5	MAD homolog 5 (Drosophila)	0.002308	0.001566	-1.4741	0.57827	0.09198	0.028952	-3.177	0.230437	0.048003	0.027678	-1.7344	0.177123	0.021906	0.063519	2.8996	0.265754
F08	Mm.265602	NM_024449	Sost	Sclerostin	6e-05	3.3e-05	-1.8148	0.152523	2.7e-05	2.2e-05	-1.2434	0.499357	2.5e-05	1.2e-05	-2.053	0.184885	2.2e-05	3.3e-05	1.4974	0.368541
F09	Mm.286407	NM_011448	Sox9	SRY-box containing gene 9	0.012238	0.009384	-1.3042	0.045093	0.093264	0.096709	1.0369	0.852558	0.306214	0.155847	-1.9648	0.227738	0.198999	0.203063	1.0204	0.792869
F10	Mm.263284	NM_130458	Sp7	Sp7 transcription factor 7	0.014655	0.011211	-1.3072	0.086616	0.084054	0.165679	1.9711	0.01718	0.023184	0.009584	-2.419	0.155858	0.090298	0.136471	1.5113	0.323886
F11	Mm.288474	NM_009263	Spp1	Secreted phosphoprotein 1	3.39677	13.4952	3.9729	2.9e-05	1.44473	3.76625	2.6069	0.187099	6.80193	5.34505	-1.2726	0.500802	1.73809	5.36409	3.0862	0.173961
F12	Mm.248380	NM_011577	Tgfb1	Transforming growth factor, beta 1	0.007045	0.05782	8.2071	0.560296	0.091768	0.219627	2.3933	0.045467	0.067262	0.052612	-1.2785	0.468274	0.125362	0.261219	2.0837	0.00355
G01	Mm.18213	NM_009367	Tgfb2	Transforming growth factor, beta 2	0.037878	0.042621	1.1252	0.343726	0.025811	0.011124	-2.3203	0.167229	0.08573	0.04147	-2.0673	0.157667	0.030483	0.032203	1.0564	0.599832
G02	Mm.3992	NM_009368	Tgfb3	Transforming growth factor, beta 3	0.01763	0.006022	-2.9277	0.561422	0.063407	0.002012	-31.5085	0.403726	0.004312	0.03384	7.8476	0.9851	0.001794	0.005719	3.1877	0.838818
G03	Mm.197552	NM_009370	Tgfbr1	Transforming growth factor, beta receptor I	0.019471	0.00815	-2.3891	0.006368	0.006727	0.034669	5.1539	0.840956	0.044789	0.019302	-2.3205	0.075892	0.036842	0.026645	-1.3827	0.758524
G04	Mm.172346	NM_009371	Tgfbr2	Transforming growth factor, beta receptor II	0.062392	0.038679	-1.613	0.040522	0.225959	0.080947	-2.7914	0.078736	0.115766	0.069102	-1.6753	0.149241	0.067025	0.063961	-1.0479	0.386224
G05	Mm.200775	NM_011578	Tgfbr3	Transforming growth factor, beta receptor III	0.001544	0.007818	5.0638	0.15406	0.000776	0.007633	9.8423	0.254744	0.020043	0.011319	-1.7708	0.623325	0.011498	0.016101	1.4004	0.420447
G06	Mm.1293	NM_013693	Tnf	Tumor necrosis factor	0.003681	0.00023	-16.0347	0.001745	1.7e-05	1.5e-05	-1.085	0.689206	1.4e-05	8e-06	-1.7344	0.28814	1.3e-05	1.3e-05	-1.0006	0.899641
G07	Mm.249221	NM_011613	Tnfsf11	Tumor necrosis factor (ligand) superfamily, member 11	0.003597	0.002474	-1.4538	0.44718	0.002732	0.0001	-27.3033	0.3739	0.000174	0.000241	1.3873	0.747827	0.000111	6.9e-05	-1.6031	0.017677
G08	Mm.3280	NM_011658	Twist1	Twist homolog 1 (Drosophila)	0.047944	0.089894	1.875	0.002107	0.015031	0.104613	6.9596	0.986368	0.117925	0.089098	-1.3235	0.480646	0.09177	0.073812	-1.2433	0.090004
G09	Mm.76649	NM_011693	Vcam1	Vascular cell adhesion molecule 1	0.014791	0.040885	2.7642	0.000345	0.058078	0.027013	-2.15	0.143014	0.101716	0.078466	-1.2963	0.464762	0.037878	0.027457	-1.3795	0.137606
G10	Mm.245084	NM_009504	Vdr	Vitamin D receptor	0.001526	0.001841	1.206	0.36139	0.002178	0.01408	6.4636	0.020414	0.025784	0.012972	-1.9877	0.228522	0.008534	0.021743	2.5476	0.004628
G11	Mm.282184	NM_009505	Vegfa	Vascular endothelial growth factor A	0.044424	0.045155	1.0165	0.570532	0.026783	0.04903	1.8306	0.738859	0.179569	0.115412	-1.5559	0.451785	0.076283	0.217135	2.8465	0.05026
G12	Mm.15607	NM_011697	Vegfb	Vascular endothelial growth factor B	0.010928	0.009805	-1.1145	0.455571	0.05781	0.043479	-1.3296	0.36614	0.058151	0.047089	-1.2349	0.438701	0.04145	0.051594	1.2447	0.10954
